# Supplementary material for: In Vivo Evaluation of the Effect of Limosilactobacillus fermentum MC1 and Its EPSs on the Microbiota and Inflammatory Processes in the Mouse Intestine
Source: Int J Mol Sci. 2026 Mar 1;27(5):2321. doi: 10.3390/ijms27052321 (PMC12986256; doi:10.3390/ijms27052321)
Supplement: Supplementary file 1 [file ijms-27-02321-s001.zip]

Archive with 1 entries (1 files):
- ijms-4146796-supplementary.pdf
